# Supplementary material for: Chronotype in Patients With Immune-Mediated Inflammatory Disease: A Systematic Review
Source: J Biol Rhythms. 2022 Nov 14;38(1):34–43. doi: 10.1177/07487304221131114 (PMC9902971; doi:10.1177/07487304221131114)
Supplement: sj-xlsx-1-jbr-10.1177_07487304221131114 – Supplemental material for Chronotype in Patients With Immune-Mediated Inflammatory Disease: A Systematic Review [file sj-xlsx-1-jbr-10.1177_07487304221131114.xlsx]

## Sheet: Results
Author, year	Country	IMID	Number of participants		Average age		Chronotype (* = abridged)		Comparison made	Main results	IMID MEQ distribution			Average MEQ score (SD)	Control MEQ distribution			Average MEQ score (SD)	IMID mid-point of sleep (SD)	Control mid-point of sleep (SD)	p value	odds ratio (95% CIs)	R correlation value	NOS risk of bias (Higher score represents less bias). Max scores: case-control = 9; cross-sectional = 10	Study specific limitations
			IMID cases	Healthy controls	IMID cases	Healthy controls	chronotype method 1	chronotype method 2			morning	intermediate	evening		morning	intermediate	evening
Singh et al., 2016	USA	IBD	123	76	-	-	MEQ	MCTQ	Association of chronotype with prevalent IBD and IBD QoL	MEQ: IBD patients had an earlier chronotype compared to HC	0.15	0.82	0.03	-	-	0.98	-	-	-	-	0.003	-	-	3/9	Conference abstract, statistical test not documented
										MEQ: Later chronotype is associated with a lower quality of life	-	-	-	-	-	-	-	-	-	-	0.011	-	0.209
Chakradeo et al., 2018	USA	IBD	115	76	34	41	MEQ	MCTQ	Association of chronotype with prevalent IBD and IBD QoL	MEQ: No difference in age-adjusted chronotype between IBD and HC groups	0.1	0.87	0	-	0	1	0	-	-	-	0.27	-	-	6/9	IBD patients grouped increasing heterogeneity in population
										MCTQ: MSFsc 33 minutes earlier in IBD vs HC	-	-	-	-	-	-	-	-	3.56 (1.35)	4.29 (1.10)	<0.05	-	-
										MEQ: Correlation between lower SIBDQ QoL and evening chronotype	-	-	-	-	-	-	-	-	-	-	<0.05	-	0.209
Chrobak et al., 2018	Poland	IBD	72	57	39	41	CSM	-	Association of chronotype with IBD-related fatigue	CSM: Eveningness associated with increased multidimensional fatigue inventory (MFI) scores: regression coefficients (CD: - 0.88; UC: -0.84)	-	-	-	-	-	-	-	-	-	-	<0.001	-	-	4/9	MFI does not have validated cutoffs for clinically significant fatigue
										CSM did not correlate with IBDQ QoL scores	-	-	-	-	-	-	-	-	-	-	-	-	-0.09
Keskin et al., 2020	Turkey	IBD	90	40	37	40	MEQ	-	Association of chronotype with prevalent IBD and IBD activity	MEQ: IBD patients had a later chronotype compared to HC	0.233333	0.611111	0.155556	-	0.55	0.45	0	-	-	-	<0.001	-	-	5/10	HCs had average BMI in obese range and significnatly more likely to smoke
										MEQ: No difference in chronotype between patients with active and passive IBD	0.27	0.57	0.16	-	0.2	0.65	0.15	-	-	-	0.657	-	-
Merikanto et al., 2014 (a)	Finland	RA	86	5988	-	-	MEQ*	-	Association of chronotype with RA incidence and RA symptoms	MEQ*: Intermediate types have higher odds than morning types to have new RA diagnosis in last 12 months	-	-	-	-	-	-	-	-	-	-	-	2.0 (1.3-3.3)	-	9/10	No HC population. RA diagnosis self-reported
										MEQ*: Compared to morning types, evening-types have higher odds of rheumatic symptoms in the last month	-	-	-	-	-	-	-	-	-	-	-	1.6 (1.1-2.2)	-
Wohlfahrt et al., 2014	USA	RA	191	-	61	-	MEQ	-	Association of chronotype with pain	MEQ: description of cohort chronotype distribution	0.23	0.35	0.42	-	-	-	-	-	-	-	-	-	-	7/10	Conference abstract, statistical test not documented, no HC group to compare MEQ
										MEQ: No association of chronotype with MDHAQ pain and fatigue scales	-	-	-	-	-	-	-	-	-	-	n/a	-	-
Habers et al., 2021	Holland	RA	121	-	60	-	MCTQ	-	Association of chronotype with RA and RA disease activity	MCTQ: MSFsc was 23 minutes earlier in RA patients compared to control group	-	-	-	-	-	-	-	-	3h 29 min	3h 52 min	<0.001	-	-	9/9	HC comparator group was mathematically calculated; low questionnaire response rate
										MCTQ: Correlation between RA patients with earlier MSFsc and lower number of swollen joints	-	-	-	-	-	-	-	-	-	-	0.016	-	0.224
										MCTQ: No association between chronotype and morning stiffness or fatigue	-	-	-	-	-	-	-	-	-	-	0.4	-	-
Mannisto et al., 2018	Finland	asthma and RA	4414*	-	-	-	MEQ*	-	Association of chronotype with either prevalent RA or prevalent asthma	MEQ*: Evening types had lower odds of bronchial asthma compared to morning types	-	-	-	-	-	-	-	-	-	-	-	0.46 (0.27 - 0.77)	-	9/10	Asthma and RA diagnoses self-reported. No documentation of absolute numbers in each group
										MEQ*: No difference in odds of RA between evening and morning types	-	-	-	-	-	-	-	-	-	-	-	1.19 (0.47 - 3.00)	-
Ferraz et al., 2008	Brazil	asthma	100	100	34	36	MEQ	-	Association of chronotype with asthma and asthma disease activity	MEQ: No difference in chronotype distribution between asthmatics and HC	-	-	-	58 (11)	-	-	-	60 (10)	-	-	0.15	-	-	5/9	Score thresholds to categorise MEQ chronotypes are different in Brazil
										MEQ: Asthmatics with nocturnal symptoms were more frequently intermediate chronotype and less frequently moderately morning chronotype compared to asthmatics without nocturnal symptoms	-	-	-	56 ( 9)	-	-	-	59 (12)	-	-	<0.05	-	-
Merikanto et al., 2014 (b)	Finland	asthma	303	5644	-	-	MEQ*	-	Association of chronotype with asthma and asthmatic symptoms	MEQ*: Evening types had higher odds of asthma, compared to morning types	-	-	-	-	-	-	-	-	-	-	-	1.9 (1.3-2.7)	-	9/10	Asthma diagnosis self-reported; nocturnal breathlessness and cough have broad differential
										MEQ*: Compared to morning types, evening types have higher odds of nocturnal breathlessness	-	-	-	-	-	-	-	-	-	-	-	1.8 (1.3-2.5)	-
										MEQ*: Compared to morning types, evening types have higher odds of nocturnal cough	-	-	-	-	-	-	-	-	-	-	-	1.4 (1.2-1.7)	-
Maidstone et al., 2021	UK	asthma	14238	398802	-	-	MEQ*	-	Association of chronotype with asthma	(1) MEQ*: Compared to intermediate chronotypes, extreme morning types had higher odds of asthma	-	-	-	-	-	-	-	-	-	-	-	1.12 (1.03-1.21)	-	10/10	Asthma was self-reported (but also required an asthma medication); no HC population
										(1) MEQ*: Compared to intermediate chronotypes, extreme evening types had higher odds of asthma	-	-	-	-	-	-	-	-	-	-	-	1.16 (1.04-1.28)	-
Henry et al., 2017	world	psoriasis	186	-	39	-	MEQ	-	Association of chronotype with psoriasis	MEQ: Mean MEQ in psoriasis patients	-	-	-	51	-	-	-	-	-	-	-	-	-	4/10	No HC comparator, psoriasis was self-reported; low questionnaire response rate; study population 75% female
